# Supplementary material for: Pupil dilation reflects the dynamic integration of audiovisual emotional speech
Source: Sci Rep. 2023 Apr 4;13:5507. doi: 10.1038/s41598-023-32133-2 (PMC10073148; doi:10.1038/s41598-023-32133-2)
Supplement: Supplementary file 2 — Supplementary Information 2. [file 41598_2023_32133_MOESM2_ESM.zip]

Archive with 44 entries (43 files):
- stimuli_example/
- __MACOSX/._stimuli_example
- stimuli_example/4_37_V+A+.avi
- __MACOSX/stimuli_example/._4_37_V+A+.avi
- stimuli_example/4_37_V-A-.avi
- __MACOSX/stimuli_example/._4_37_V-A-.avi
- stimuli_example/4_15_V+A-.avi
- __MACOSX/stimuli_example/._4_15_V+A-.avi
- stimuli_example/4_15_V-A+.avi
- __MACOSX/stimuli_example/._4_15_V-A+.avi
- stimuli_example/.DS_Store
- __MACOSX/stimuli_example/._.DS_Store
- stimuli_example/4_37_V+A-.avi
- __MACOSX/stimuli_example/._4_37_V+A-.avi
- stimuli_example/4_37_V-A+.avi
- __MACOSX/stimuli_example/._4_37_V-A+.avi
- stimuli_example/4_15_V+A+.avi
- __MACOSX/stimuli_example/._4_15_V+A+.avi
- stimuli_example/4_15_V-A-.avi
- __MACOSX/stimuli_example/._4_15_V-A-.avi
- stimuli_example/1_53_V-A-.avi
- __MACOSX/stimuli_example/._1_53_V-A-.avi
- stimuli_example/1_53_V+A+.avi
- __MACOSX/stimuli_example/._1_53_V+A+.avi
- stimuli_example/1_25_V+A+.avi
- __MACOSX/stimuli_example/._1_25_V+A+.avi
- stimuli_example/1_25_V-A-.avi
- __MACOSX/stimuli_example/._1_25_V-A-.avi
- stimuli_example/1_38_V+A-.avi
- __MACOSX/stimuli_example/._1_38_V+A-.avi
- stimuli_example/1_38_V-A+.avi
- __MACOSX/stimuli_example/._1_38_V-A+.avi
- stimuli_example/1_53_V-A+.avi
- __MACOSX/stimuli_example/._1_53_V-A+.avi
- stimuli_example/1_53_V+A-.avi
- __MACOSX/stimuli_example/._1_53_V+A-.avi
- stimuli_example/1_25_V+A-.avi
- __MACOSX/stimuli_example/._1_25_V+A-.avi
- stimuli_example/1_25_V-A+.avi
- __MACOSX/stimuli_example/._1_25_V-A+.avi
- stimuli_example/1_38_V+A+.avi
- __MACOSX/stimuli_example/._1_38_V+A+.avi
- stimuli_example/1_38_V-A-.avi
- __MACOSX/stimuli_example/._1_38_V-A-.avi
